# Supplementary material for: Sparse Evidence for Giardia intestinalis, Cryptosporidium spp. and Microsporidia Infections in Humans, Domesticated Animals and Wild Nonhuman Primates Sharing a Farm–Forest Mosaic Landscape in Western Uganda
Source: Pathogens. 2021 Jul 23;10(8):933. doi: 10.3390/pathogens10080933 (PMC8398676; doi:10.3390/pathogens10080933)
Supplement: Supplementary file 1 [file pathogens-10-00933-s001.zip]

Archive with 1 entries (1 files):
- pathogens-1234693-supplementary.pdf
